# Supplementary material for: The use of back propagation neural networks and 18F-Florbetapir PET for early detection of Alzheimer’s disease using Alzheimer’s Disease Neuroimaging Initiative database
Source: PLoS One. 2019 Dec 26;14(12):e0226577. doi: 10.1371/journal.pone.0226577 (PMC6932766; doi:10.1371/journal.pone.0226577)
Supplement: S1 Data — (XLSX) [file pone.0226577.s001.xlsx]

## Sheet: Sheet1
AD	LMCI	EMCI	SMC	NC
002_S_5018	002_S_0729	002_S_2010	002_S_5178	002_S_0295
003_S_4136	002_S_1155	002_S_2043	002_S_5230	002_S_0413
003_S_4152	002_S_1268	002_S_2073	002_S_5256	002_S_0685
003_S_4373	002_S_4171	002_S_4237	003_S_5130	002_S_1261
003_S_4892	002_S_4219	002_S_4447	003_S_5150	002_S_1280
003_S_5165	002_S_4229	002_S_4473	003_S_5154	002_S_4213
003_S_5187	002_S_4251	002_S_4799	003_S_5209	002_S_4225
005_S_4707	002_S_4521	003_S_2374	006_S_5153	002_S_4262
005_S_4910	002_S_4654	005_S_2390	007_S_5265	002_S_4270
005_S_5038	002_S_4746	005_S_4168	009_S_5125	002_S_6007
005_S_5119	003_S_0908	005_S_4185	009_S_5147	002_S_6009
006_S_4153	003_S_1057	006_S_4679	009_S_5176	002_S_6030
006_S_4192	003_S_1074	007_S_2058	012_S_5121	002_S_6053
006_S_4546	003_S_1122	007_S_2106	012_S_5157	002_S_6066
006_S_4867	003_S_4354	007_S_2394	012_S_5195	002_S_6103
007_S_4568	003_S_4524	007_S_4272	012_S_5213	003_S_0907
007_S_4911	005_S_0448	007_S_4467	013_S_5137	003_S_0981
007_S_5196	005_S_0546	009_S_2208	013_S_5171	003_S_4081
009_S_5027	005_S_0572	009_S_2381	018_S_5250	003_S_4119
009_S_5037	006_S_1130	009_S_4530	019_S_5242	003_S_4288
009_S_5224	006_S_4346	009_S_4814	020_S_5140	003_S_4350
009_S_5252	006_S_4363	009_S_4958	020_S_5203	003_S_4441
011_S_4827	006_S_4515	009_S_5000	021_S_5129	003_S_4555
011_S_4845	006_S_4713	011_S_2274	021_S_5177	003_S_4644
011_S_4906	006_S_4960	011_S_4235	021_S_5194	003_S_4872
011_S_4912	007_S_0101	011_S_4547	021_S_5236	003_S_4900
011_S_4949	007_S_0698	011_S_4893	021_S_5237	005_S_0553
013_S_5071	007_S_4611	012_S_4012	024_S_5290	005_S_0602
014_S_4039	009_S_1030	012_S_4128	027_S_5079	005_S_0610
014_S_4615	009_S_4324	012_S_4188	027_S_5083	006_S_0498
016_S_4009	009_S_4359	012_S_4849	027_S_5093	006_S_0731
016_S_4353	009_S_4543	012_S_4987	027_S_5109	006_S_4150
016_S_4583	009_S_4741	013_S_2324	027_S_5110	006_S_4357
016_S_4591	009_S_4903	013_S_2389	027_S_5118	006_S_4449
016_S_4887	011_S_4366	013_S_4268	027_S_5127	006_S_4485
016_S_4963	012_S_4094	013_S_4791	027_S_5169	007_S_1206
016_S_5032	013_S_1186	013_S_4917	027_S_5170	007_S_4387
016_S_5057	013_S_4395	014_S_2185	027_S_5197	007_S_4488
016_S_5251	013_S_4595	014_S_2308	027_S_5277	007_S_4516
018_S_4696	013_S_4985	014_S_4328	027_S_5288	007_S_4620
018_S_5240	014_S_0658	016_S_2007	029_S_5158	007_S_4637
019_S_4252	014_S_4058	016_S_2031	029_S_5166	009_S_0751
019_S_4477	014_S_4079	016_S_2284	029_S_5219	009_S_0842
019_S_4549	014_S_4263	016_S_4601	032_S_5263	009_S_4337
019_S_5012	014_S_4668	016_S_5007	032_S_5289	009_S_4388
019_S_5019	016_S_0702	016_S_5031	033_S_5198	009_S_4612
021_S_4718	016_S_1117	018_S_2133	033_S_5235	010_S_0419
021_S_4924	016_S_1326	018_S_2138	033_S_5259	010_S_0420
023_S_4501	016_S_4584	018_S_2155	035_S_4785	010_S_4345
023_S_5120	016_S_4646	018_S_2180	036_S_5248	011_S_0021
023_S_5241	016_S_4902	018_S_4597	036_S_5271	011_S_0023
024_S_4223	018_S_0142	018_S_4809	036_S_5283	011_S_4075
024_S_4280	018_S_4889	018_S_4868	037_S_5126	011_S_4105
024_S_4905	019_S_4293	019_S_4285	037_S_5222	011_S_4120
024_S_5054	019_S_4548	019_S_4680	041_S_5078	011_S_4222
027_S_4801	020_S_4920	021_S_2077	041_S_5082	011_S_4278
027_S_4802	021_S_0276	021_S_2100	041_S_5097	012_S_4026
027_S_4938	021_S_0626	021_S_2124	041_S_5100	012_S_4545
027_S_4962	021_S_4402	021_S_2125	041_S_5131	012_S_4643
027_S_4964	021_S_4857	021_S_2142	041_S_5141	013_S_4579
029_S_4307	022_S_4444	021_S_2150	041_S_5204	013_S_4580
031_S_4024	022_S_4922	021_S_4245	041_S_5244	013_S_4616
032_S_4755	023_S_0042	021_S_4419	041_S_5253	014_S_4080
033_S_5013	023_S_0126	021_S_4659	051_S_5285	014_S_4093
033_S_5017	023_S_0331	021_S_4744	051_S_5294	014_S_4401
033_S_5087	023_S_0376	021_S_5099	053_S_5202	014_S_4576
035_S_4783	023_S_0887	022_S_2087	053_S_5272	014_S_4577
036_S_4740	023_S_1046	022_S_2167	053_S_5287	016_S_4097
036_S_4820	023_S_4034	022_S_2263	053_S_5296	016_S_4121
036_S_4894	023_S_4035	022_S_2379	057_S_5199	016_S_4638
036_S_5063	023_S_4115	022_S_4805	057_S_5292	016_S_4688
036_S_5112	023_S_4122	022_S_5004	057_S_5295	016_S_4951
036_S_5210	023_S_4243	023_S_2068	067_S_5159	016_S_4952
037_S_4001	023_S_4502	023_S_4241	067_S_5212	018_S_0055
037_S_4770	023_S_4796	024_S_2239	072_S_5207	018_S_4313
037_S_4879	024_S_4169	024_S_4392	073_S_5167	018_S_4349
037_S_5162	027_S_0307	024_S_4674	073_S_5227	018_S_4399
051_S_4980	027_S_0408	027_S_2183	082_S_5278	018_S_4400
051_S_5005	027_S_0644	027_S_2219	082_S_5279	019_S_4367
052_S_4959	027_S_0835	027_S_2245	082_S_5282	019_S_4835
052_S_5062	027_S_1045	027_S_2336	100_S_5075	021_S_0159
053_S_5070	027_S_4729	027_S_4919	100_S_5091	021_S_0337
053_S_5208	027_S_4757	027_S_4926	100_S_5096	021_S_0984
067_S_4728	027_S_4804	027_S_4966	100_S_5102	021_S_4254
067_S_5205	027_S_4869	029_S_2376	100_S_5280	021_S_4276
068_S_4859	027_S_4873	029_S_2395	114_S_5234	021_S_4335
068_S_4968	027_S_4936	029_S_4327	126_S_5214	021_S_4421
068_S_5146	027_S_4943	029_S_5135	126_S_5243	021_S_4558
070_S_4692	027_S_4955	031_S_2018	127_S_5132	022_S_0096
070_S_4719	029_S_0914	031_S_2022	127_S_5185	022_S_0130
073_S_4853	029_S_1318	031_S_2233	127_S_5200	022_S_4173
073_S_5016	031_S_0294	031_S_4005	127_S_5218	022_S_4196
073_S_5090	031_S_0830	031_S_4149	127_S_5228	022_S_4266
082_S_5029	031_S_0867	031_S_4476	127_S_5266	022_S_4291
082_S_5184	031_S_1066	031_S_4947	130_S_5142	022_S_4320
094_S_4089	031_S_4029	032_S_2119	130_S_5175	023_S_0031
094_S_4282	031_S_4042	032_S_2240	130_S_5258	023_S_0058
094_S_4737	031_S_4194	032_S_2247	135_S_5113	023_S_0061
098_S_4095	031_S_4203	032_S_4823	135_S_5269	023_S_0926
098_S_4201	031_S_4590	035_S_2061	135_S_5273	023_S_1190
